# Supplementary material for: Genetic Perturbation of Pyruvate Dehydrogenase Kinase 1 Modulates Growth, Angiogenesis and Metabolic Pathways in Ovarian Cancer Xenografts
Source: Cells. 2021 Feb 5;10(2):325. doi: 10.3390/cells10020325 (PMC7915933; doi:10.3390/cells10020325)
Supplement: Supplementary file 1 [file cells-10-00325-s001.zip]

Archive with 4 entries (2 files):
- cells-1048808-SI-layout/
- cells-1048808-SI-layout/Supplementary files/
- cells-1048808-SI-layout/Supplementary files/Supplementary Figures - paper PDK1 v6_REVISED.docx
- cells-1048808-SI-layout/Supplementary files/Supplementary Table 1 updated.xlsx
