# Supplementary material for: Genetic Perturbation of Pyruvate Dehydrogenase Kinase 1 Modulates Growth, Angiogenesis and Metabolic Pathways in Ovarian Cancer Xenografts
Source: Cells. 2021 Feb 5;10(2):325. doi: 10.3390/cells10020325 (PMC7915933; doi:10.3390/cells10020325)
Supplement: Supplementary file 1 [file cells-10-00325-s001.zip › cells-1048808-SI-layout/Supplementary files/Supplementary Table 1 updated.xlsx]

## Sheet: Supplementary Table 1
Supplementary Table 1. Differentially expressed genes in shPDK1 tumors vs. controls with BH adjusted p-value<0.01.
PROBE ID	SYMBOL	GENE NAME	FC (shPDK1 vs CTRL)	p-value	BH adjusted p-value
11733981_a_at	PDK1	pyruvate dehydrogenase kinase 1	-3.01431	2.96641e-10	1.32272e-05
11732350_a_at	CCNA1	cyclin A1	3.16723	6.05467e-10	1.32272e-05
11730338_a_at	SMAD6	SMAD family member 6	-3.21477	8.05015e-10	1.32272e-05
11724555_x_at	FOLH1	folate hydrolase 1	-1.70126	9.20566e-09	0.000113444
11720038_at	VTA1	vesicle trafficking 1	-1.56177	1.61755e-08	0.000159468
11747309_s_at	VTA1	vesicle trafficking 1	-1.53731	3.23549e-08	0.000265812
11757278_x_at	ASS1	argininosuccinate synthase 1	1.57318	5.5479e-08	0.000390675
11724906_a_at	MAP4K5	mitogen-activated protein kinase kinase kinase kinase 5	-1.45636	6.63054e-08	0.000408549
11723243_at	CDK6	cyclin dependent kinase 6	1.94717	8.28315e-08	0.000435156
11716433_s_at	SCD5	stearoyl-CoA desaturase 5	1.84095	9.8131e-08	0.000435156
11723591_at	LRRC8C	leucine rich repeat containing 8 VRAC subunit C	-1.70619	1.03674e-07	0.000435156
11754438_x_at	GJC1	gap junction protein gamma 1	-1.52771	1.05935e-07	0.000435156
11715349_a_at	COX7C	cytochrome c oxidase subunit 7C	1.41358	1.2277e-07	0.000445478
11716975_a_at	PDK4	pyruvate dehydrogenase kinase 4	4.8772	1.30542e-07	0.000445478
11715393_a_at	C3	complement C3	2.78693	1.38093e-07	0.000445478
11715792_a_at	STOM	stomatin	1.51049	1.44598e-07	0.000445478
11730102_at	SCN9A	sodium voltage-gated channel alpha subunit 9	-2.15063	1.67125e-07	0.000484593
11754266_s_at	E2F3	E2F transcription factor 3	-1.4656	1.86792e-07	0.000499978
11747308_a_at	VTA1	vesicle trafficking 1	-1.74794	1.92717e-07	0.000499978
11742059_a_at	CHORDC1	cysteine and histidine rich domain containing 1	-2.02676	2.29838e-07	0.000566469
11716974_a_at	PDK4	pyruvate dehydrogenase kinase 4	4.54163	2.49445e-07	0.000585519
11739579_a_at	PGBD1	piggyBac transposable element derived 1	-1.76202	3.23482e-07	0.000707851
11719739_s_at	DCP2	decapping mRNA 2	-1.48198	3.30282e-07	0.000707851
11742060_x_at	CHORDC1	cysteine and histidine rich domain containing 1	-1.98182	3.69232e-07	0.000721257
11759560_s_at	SLC25A37	solute carrier family 25 member 37	-1.51312	3.75561e-07	0.000721257
11750771_s_at	FOLH1	folate hydrolase 1	-1.57766	3.80627e-07	0.000721257
11716434_at	SCD5	stearoyl-CoA desaturase 5	2.24578	3.95065e-07	0.000721257
11752610_a_at	THEMIS2	thymocyte selection associated family member 2	1.59651	4.15207e-07	0.000730957
11759889_a_at	BCL2L11	BCL2 like 11	-1.59707	4.48542e-07	0.000755231
11723244_at	CDK6	cyclin dependent kinase 6	2.02932	4.59638e-07	0.000755231
11739184_a_at	MGAT4B	alpha-1,3-mannosyl-glycoprotein 4-beta-N-acetylglucosaminyltransferase B	1.49989	5.99978e-07	0.000954022
11730339_a_at	SMAD6	SMAD family member 6	-1.61499	6.95565e-07	0.00107145
11752280_a_at	RBM5	RNA binding motif protein 5	-1.37667	7.24049e-07	0.00108153
11748985_x_at	VTA1	vesicle trafficking 1	-1.52636	7.79409e-07	0.00110255
11755448_s_at	CAPRIN2	caprin family member 2	-1.50426	7.93224e-07	0.00110255
11739646_a_at	TULP3	TUB like protein 3	1.3667	8.05219e-07	0.00110255
11759202_s_at	CARNMT1	carnosine N-methyltransferase 1	-1.50849	8.31717e-07	0.00110805
11728034_a_at	TBC1D7	TBC1 domain family member 7	-1.52713	8.76846e-07	0.00113743
11718186_a_at	UHRF2	ubiquitin like with PHD and ring finger domains 2	-1.40368	9.12494e-07	0.00114606
11727813_a_at	SRSF1	serine and arginine rich splicing factor 1	-1.3533	9.37123e-07	0.00114606
11727222_at	EVI5	ecotropic viral integration site 5	-1.43127	9.53245e-07	0.00114606
11734686_x_at	ZEB1	zinc finger E-box binding homeobox 1	-1.47989	1.01574e-06	0.00119212
11727116_a_at	PLA1A	phospholipase A1 member A	1.47123	1.05995e-06	0.00121507
11758627_s_at	ASS1	argininosuccinate synthase 1	1.69114	1.11928e-06	0.00123398
11757896_s_at	RSRP1	arginine and serine rich protein 1	-1.8713	1.12651e-06	0.00123398
11726276_at	SNN	stannin	1.52174	1.15204e-06	0.00123434
11720825_s_at	JAG1	jagged canonical Notch ligand 1	-1.6445	1.20112e-06	0.00123434
11744559_a_at	SLC25A37	solute carrier family 25 member 37	-1.44176	1.21604e-06	0.00123434
11762787_x_at	RPS3A	ribosomal protein S3A	-1.45991	1.227e-06	0.00123434
11744696_s_at	CCDC90B	coiled-coil domain containing 90B	1.4261	1.2696e-06	0.00124849
11743052_a_at	CHORDC1	cysteine and histidine rich domain containing 1	-2.18291	1.31156e-06	0.00124849
11715910_a_at	MYO6	myosin VI	-1.47297	1.33418e-06	0.00124849
11732222_s_at	TVP23B	trans-golgi network vesicle protein 23 homolog B	-1.65756	1.38253e-06	0.00124849
11726001_a_at	TRA2A	transformer 2 alpha homolog	-1.45924	1.38991e-06	0.00124849
11743054_a_at	CHORDC1	cysteine and histidine rich domain containing 1	-1.99995	1.41495e-06	0.00124849
11739348_at	PIP4K2A	phosphatidylinositol-5-phosphate 4-kinase type 2 alpha	1.48108	1.41836e-06	0.00124849
11717304_x_at	PDAP1	PDGFA associated protein 1	1.43394	1.45544e-06	0.00125865
11720511_a_at	CARHSP1	calcium regulated heat stable protein 1	1.39103	1.54952e-06	0.00126279
11742800_s_at	E2F3	E2F transcription factor 3	-1.47435	1.63433e-06	0.00126279
11728974_a_at	ACYP1	acylphosphatase 1	-1.40218	1.6525e-06	0.00126279
11743896_at	RCOR3	REST corepressor 3	-1.34859	1.65591e-06	0.00126279
11758619_s_at	LIF	LIF interleukin 6 family cytokine	-1.45774	1.66318e-06	0.00126279
11739185_x_at	MGAT4B	alpha-1,3-mannosyl-glycoprotein 4-beta-N-acetylglucosaminyltransferase B	1.40615	1.66396e-06	0.00126279
11727311_a_at	CEP83	centrosomal protein 83	-1.38266	1.68596e-06	0.00126279
11733454_a_at	CEP83	centrosomal protein 83	-1.38266	1.68596e-06	0.00126279
11726023_a_at	EDN1	endothelin 1	-1.59279	1.69079e-06	0.00126279
11742061_a_at	CHORDC1	cysteine and histidine rich domain containing 1	-1.9714	1.8399e-06	0.0013419
11747168_a_at	CIB2	calcium and integrin binding family member 2	1.45757	1.85116e-06	0.0013419
11727181_a_at	SKIL	SKI like proto-oncogene	-1.40996	1.9898e-06	0.0014215
11718931_a_at	SLC35D2	solute carrier family 35 member D2	1.39391	2.17119e-06	0.00148607
11719738_at	DCP2	decapping mRNA 2	-1.50029	2.19088e-06	0.00148607
11743568_a_at	ADGRL2	adhesion G protein-coupled receptor L2	-1.56731	2.19133e-06	0.00148607
11739681_x_at	AHR	aryl hydrocarbon receptor	-1.35572	2.20078e-06	0.00148607
11724905_a_at	MAP4K5	mitogen-activated protein kinase kinase kinase kinase 5	-1.33271	2.34714e-06	0.00156348
11729291_a_at	SLC25A37	solute carrier family 25 member 37	-1.46573	2.37938e-06	0.00156383
11728886_s_at	GEMIN2	gem nuclear organelle associated protein 2	-1.44557	2.4605e-06	0.00157948
11717831_a_at	EIF4E2	eukaryotic translation initiation factor 4E family member 2	1.38153	2.46729e-06	0.00157948
11743053_a_at	CHORDC1	cysteine and histidine rich domain containing 1	-1.81471	2.72284e-06	0.00171683
11744041_s_at	MGAT4B	alpha-1,3-mannosyl-glycoprotein 4-beta-N-acetylglucosaminyltransferase B	1.37817	2.75151e-06	0.00171683
11716408_a_at	MET	MET proto-oncogene, receptor tyrosine kinase	1.36986	2.89848e-06	0.0017213
11739080_s_at	DNAJB4	DnaJ heat shock protein family (Hsp40) member B4	-1.52667	2.90003e-06	0.0017213
11746876_a_at	TRA2A	transformer 2 alpha homolog	-1.52115	2.92106e-06	0.0017213
11729186_at	PNO1	partner of NOB1 homolog	-1.45831	2.96151e-06	0.0017213
11728400_at	MDFIC	MyoD family inhibitor domain containing	-1.47462	2.96806e-06	0.0017213
11722235_a_at	FBXO2	F-box protein 2	1.5329	2.96818e-06	0.0017213
11745933_a_at	EIF4E2	eukaryotic translation initiation factor 4E family member 2	1.38094	3.00955e-06	0.001725
11759842_at	PTPRG	protein tyrosine phosphatase receptor type G	-1.56563	3.07442e-06	0.00174193
11745257_a_at	RBM14	RNA binding motif protein 14	-1.61289	3.14817e-06	0.00176344
11737545_a_at	DGKH	diacylglycerol kinase eta	-1.42738	3.18959e-06	0.00176367
11720948_a_at	CA12	carbonic anhydrase 12	2.08808	3.23721e-06	0.00176367
11727541_a_at	MPDZ	multiple PDZ domain crumbs cell polarity complex component	-1.45315	3.25988e-06	0.00176367
11723241_at	CDK6	cyclin dependent kinase 6	2.02955	3.29169e-06	0.00176367
11729201_at	C6orf120	chromosome 6 open reading frame 120	1.36622	3.3498e-06	0.00177464
11722798_s_at	TMEM263	transmembrane protein 263	-1.31572	3.38417e-06	0.00177464
11743416_s_at	C5orf30	chromosome 5 open reading frame 30	-1.49477	3.60882e-06	0.00183884
11730312_a_at	AHSA2P	activator of HSP90 ATPase homolog 2, pseudogene	-1.8581	3.61019e-06	0.00183884
11730804_s_at	PRPF38B	pre-mRNA processing factor 38B	-1.42644	3.61852e-06	0.00183884
11730989_at	MFSD4B	major facilitator superfamily domain containing 4B	1.41793	3.65631e-06	0.00183908
11717658_at	CD109	CD109 molecule	-1.59616	3.9025e-06	0.00192468
11746895_a_at	BIN1	bridging integrator 1	1.37558	3.94829e-06	0.00192468
11762576_at	BCL2L11	BCL2 like 11	-1.38737	3.96321e-06	0.00192468
11743010_at	NFIL3	nuclear factor, interleukin 3 regulated	1.4535	3.98267e-06	0.00192468
11739091_a_at	LUC7L3	LUC7 like 3 pre-mRNA splicing factor	-1.38325	4.02495e-06	0.00192623
11717440_a_at	EPS8	epidermal growth factor receptor pathway substrate 8	-1.42644	4.08306e-06	0.00193525
11721744_a_at	NID2	nidogen 2	2.34445	4.17582e-06	0.00194805
11729187_x_at	PNO1	partner of NOB1 homolog	-1.45731	4.18965e-06	0.00194805
11758797_s_at	SRSF10	serine and arginine rich splicing factor 10	-1.41923	4.22863e-06	0.00194805
11761065_a_at	HIKESHI	heat shock protein nuclear import factor hikeshi	-1.54822	4.27344e-06	0.00195047
11728512_a_at	TRAF5	TNF receptor associated factor 5	-1.38458	4.31932e-06	0.00195332
11715908_at	MYO6	myosin VI	-1.48578	4.40592e-06	0.00196467
11715692_a_at	CIRBP	cold inducible RNA binding protein	1.64141	4.42412e-06	0.00196467
11730005_a_at	SEMA4D	semaphorin 4D	1.50952	4.55547e-06	0.00200493
11722690_at	SPTBN1	spectrin beta, non-erythrocytic 1	1.58136	4.64622e-06	0.00202678
11727641_at	NOM1	nucleolar protein with MIF4G domain 1	-1.45317	4.69172e-06	0.00202868
11716148_a_at	TRAF3IP2	TRAF3 interacting protein 2	1.33963	4.74956e-06	0.00203583
11759559_at	SLC25A37	solute carrier family 25 member 37	-1.5364	4.8105e-06	0.00204417
11728423_a_at	PILRA	paired immunoglobin like type 2 receptor alpha	1.57184	4.96109e-06	0.00209015
11748970_a_at	TRA2A	transformer 2 alpha homolog	-1.48	5.01012e-06	0.00209291
11723968_s_at	PPCS	phosphopantothenoylcysteine synthetase	1.29083	5.15202e-06	0.00210372
11748984_a_at	VTA1	vesicle trafficking 1	-1.43846	5.1934e-06	0.00210372
11742414_x_at	MYO10	myosin X	-1.41692	5.19886e-06	0.00210372
11757141_s_at	SNORA25	small nucleolar RNA, H/ACA box 25	-1.44187	5.24267e-06	0.00210372
11722803_s_at	GNAI1	G protein subunit alpha i1	-1.44611	5.29476e-06	0.00210372
11755671_a_at	SYTL2	synaptotagmin like 2	1.37566	5.31167e-06	0.00210372
11728887_x_at	GEMIN2	gem nuclear organelle associated protein 2	-1.36491	5.33473e-06	0.00210372
11758544_s_at	RDH10	retinol dehydrogenase 10	1.5473	5.42197e-06	0.00211242
11743470_a_at	WDFY3	WD repeat and FYVE domain containing 3	-1.49607	5.4425e-06	0.00211242
11734972_x_at	MCM8	minichromosome maintenance 8 homologous recombination repair factor	-1.46384	5.82304e-06	0.00224246
11757552_x_at	ARPC3	actin related protein 2/3 complex subunit 3	1.34837	6.08254e-06	0.00232424
11719331_s_at	KHDC4	KH domain containing 4, pre-mRNA splicing factor	-1.50044	6.36923e-06	0.00238727
11760155_a_at	FUBP1	far upstream element binding protein 1	-1.465	6.41774e-06	0.00238727
11749485_x_at	SEC23A	Sec23 homolog A, coat complex II component	-1.37564	6.42298e-06	0.00238727
11730541_x_at	TAF1A	TATA-box binding protein associated factor, RNA polymerase I subunit A	-1.41958	6.4412e-06	0.00238727
11736171_a_at	RABL6	RAB, member RAS oncogene family like 6	1.36558	6.73724e-06	0.00247835
11737340_at	DBF4B	DBF4 zinc finger B	-1.43186	6.89009e-06	0.00250113
11752173_a_at	CEMIP2	cell migration inducing hyaluronidase 2	-1.33228	6.90065e-06	0.00250113
11733352_a_at	NF2	neurofibromin 2	1.33747	6.95522e-06	0.00250251
11759615_x_at	PRPF38B	pre-mRNA processing factor 38B	-1.41096	7.08336e-06	0.00251542
11757515_s_at	ITGAV	integrin subunit alpha V	-1.37479	7.09316e-06	0.00251542
11723319_a_at	FAM234B	family with sequence similarity 234 member B	1.33021	7.32979e-06	0.00258077
11721545_x_at	ZEB1	zinc finger E-box binding homeobox 1	-1.36904	7.41347e-06	0.00258665
11731503_at	TBC1D4	TBC1 domain family member 4	-1.49677	7.52075e-06	0.00258665
11733376_s_at	DLX1	distal-less homeobox 1	-1.41582	7.56845e-06	0.00258665
11725730_a_at	LUC7L	LUC7 like	-1.46247	7.56897e-06	0.00258665
11747049_a_at	B4GALT1	beta-1,4-galactosyltransferase 1	1.63064	7.60888e-06	0.00258665
11743285_s_at	GOLT1B	golgi transport 1B	-1.41057	7.82227e-06	0.00260697
11729664_s_at	STK38L	serine/threonine kinase 38 like	-1.43925	7.85744e-06	0.00260697
11720604_x_at	STOM	stomatin	1.35973	7.88586e-06	0.00260697
11744042_x_at	MGAT4B	alpha-1,3-mannosyl-glycoprotein 4-beta-N-acetylglucosaminyltransferase B	1.38579	7.90565e-06	0.00260697
11719826_x_at	MAP3K20	mitogen-activated protein kinase kinase kinase 20	-1.41105	7.93308e-06	0.00260697
11758085_s_at	CEP44	centrosomal protein 44	-1.35568	8.08237e-06	0.00261703
11759618_a_at	SLC25A37	solute carrier family 25 member 37	-1.55202	8.1787e-06	0.00261703
11718398_a_at	TGM2	transglutaminase 2	1.55723	8.18811e-06	0.00261703
11717840_at	ETNK1	ethanolamine kinase 1	-1.3006	8.29266e-06	0.00261703
11723069_at	UBD	ubiquitin D	-2.19278	8.32115e-06	0.00261703
11762255_x_at	LIAS	lipoic acid synthetase	-1.35584	8.33088e-06	0.00261703
11736894_x_at	STAG3L3	stromal antigen 3-like 3 (pseudogene)	-1.54622	8.33532e-06	0.00261703
11758911_at	DYRK2	dual specificity tyrosine phosphorylation regulated kinase 2	-1.30947	8.53658e-06	0.00266325
11725758_at	ISL1	ISL LIM homeobox 1	-1.36124	8.70192e-06	0.0026854
11720140_at	RILP	Rab interacting lysosomal protein	1.30798	8.76938e-06	0.0026854
11758629_s_at	SPTBN1	spectrin beta, non-erythrocytic 1	1.49897	8.82798e-06	0.0026854
11744503_x_at	RSRP1	arginine and serine rich protein 1	-1.79246	8.82984e-06	0.0026854
11726349_a_at	ANKRD2	ankyrin repeat domain 2	1.34306	8.87997e-06	0.0026854
11715250_s_at	KIAA0825	KIAA0825	-1.39329	9.09064e-06	0.00273117
11736114_a_at	TTC14	tetratricopeptide repeat domain 14	-1.45384	9.17545e-06	0.00273117
11755122_a_at	PALLD	palladin, cytoskeletal associated protein	-1.48785	9.19753e-06	0.00273117
11744565_s_at	PPWD1	peptidylprolyl isomerase domain and WD repeat containing 1	-1.47163	9.2972e-06	0.00274423
11733982_a_at	PDK1	pyruvate dehydrogenase kinase 1	-1.90489	9.42196e-06	0.00275127
11731795_at	EPHX4	epoxide hydrolase 4	-1.41622	9.50878e-06	0.00275127
11739515_at	CA8	carbonic anhydrase 8	-1.54934	9.51787e-06	0.00275127
11740290_a_at	HOXC6	homeobox C6	-1.40328	9.5443e-06	0.00275127
11734529_x_at	PILRA	paired immunoglobin like type 2 receptor alpha	1.54028	9.73661e-06	0.00279039
11753747_x_at	CHRAC1	chromatin accessibility complex subunit 1	1.32802	1.01403e-05	0.00288927
11731959_x_at	FOLH1	folate hydrolase 1	-1.4588	1.02939e-05	0.00291615
11720037_at	VTA1	vesicle trafficking 1	-1.31585	1.03529e-05	0.00291615
11729828_at	FAM110B	family with sequence similarity 110 member B	1.44742	1.06339e-05	0.00294199
11720257_a_at	TRAPPC6B	trafficking protein particle complex 6B	-1.39672	1.06771e-05	0.00294199
11733083_s_at	PALLD	palladin, cytoskeletal associated protein	-1.88588	1.0692e-05	0.00294199
11745273_a_at	ADGRL2	adhesion G protein-coupled receptor L2	-1.71798	1.07818e-05	0.00294199
11745441_x_at	TAF1A	TATA-box binding protein associated factor, RNA polymerase I subunit A	-1.4515	1.08233e-05	0.00294199
11718962_a_at	NUFIP2	nuclear FMR1 interacting protein 2	-1.43517	1.09296e-05	0.00294199
11727362_x_at	TUBA1A	tubulin alpha 1a	-1.31603	1.09562e-05	0.00294199
11716156_a_at	B4GALT1	beta-1,4-galactosyltransferase 1	1.74694	1.09768e-05	0.00294199
11717843_at	ETNK1	ethanolamine kinase 1	-1.30166	1.10017e-05	0.00294199
11726278_at	SNN	stannin	1.32607	1.11137e-05	0.00294199
11729200_at	C6orf120	chromosome 6 open reading frame 120	1.42302	1.11454e-05	0.00294199
11726432_a_at	OSBPL3	oxysterol binding protein like 3	-1.36158	1.11609e-05	0.00294199
11758600_s_at	SRSF1	serine and arginine rich splicing factor 1	-1.46333	1.14246e-05	0.00298482
11743029_a_at	SPIRE2	spire type actin nucleation factor 2	-1.33055	1.14444e-05	0.00298482
11729365_at	PRKAA2	protein kinase AMP-activated catalytic subunit alpha 2	-1.4099	1.15326e-05	0.00299198
11728498_a_at	SVIL	supervillin	-1.38672	1.16184e-05	0.00299846
11737350_x_at	STAG3L2	stromal antigen 3-like 2 (pseudogene)	-1.49656	1.18999e-05	0.00305512
11719288_s_at	PEX11B	peroxisomal biogenesis factor 11 beta	1.37741	1.20219e-05	0.00305832
11729531_a_at	MAP3K4	mitogen-activated protein kinase kinase kinase 4	-1.40605	1.20729e-05	0.00305832
11757921_s_at	COL14A1	collagen type XIV alpha 1 chain	2.00506	1.20985e-05	0.00305832
11725929_a_at	NEFL	neurofilament light	-1.3823	1.22304e-05	0.00307589
11746133_a_at	TRA2A	transformer 2 alpha homolog	-1.52035	1.23489e-05	0.00308992
11728587_a_at	PARD6B	par-6 family cell polarity regulator beta	-1.42826	1.2457e-05	0.00310123
11726521_a_at	SPATA17	spermatogenesis associated 17	-1.39057	1.25714e-05	0.00310774
11743298_a_at	CNOT6	CCR4-NOT transcription complex subunit 6	-1.29614	1.26093e-05	0.00310774
11739746_s_at	SVIL	supervillin	-1.36375	1.28231e-05	0.00314471
11724171_a_at	FCHO2	FCH and mu domain containing endocytic adaptor 2	-1.41361	1.30058e-05	0.00317373
11726287_a_at	WARS1	tryptophanyl-tRNA synthetase 1	1.41001	1.32138e-05	0.0032086
11730103_at	SCN9A	sodium voltage-gated channel alpha subunit 9	-2.06725	1.33059e-05	0.00320891
11763776_a_at	THEMIS2	thymocyte selection associated family member 2	1.37509	1.33452e-05	0.00320891
11748397_x_at	TULP3	TUB like protein 3	1.58419	1.34474e-05	0.00321777
11718865_at	COX10	cytochrome c oxidase assembly factor heme A:farnesyltransferase COX10	1.28058	1.35201e-05	0.00321954
11754592_x_at	ATF5	activating transcription factor 5	1.40509	1.3817e-05	0.00327443
11757825_a_at	FMC1	formation of mitochondrial complex V assembly factor 1 homolog	-1.29231	1.40781e-05	0.00332035
11720637_x_at	CXADR	CXADR Ig-like cell adhesion molecule	-1.39684	1.41968e-05	0.00333239
11723970_at	MAPKAPK5	MAPK activated protein kinase 5	1.30717	1.43955e-05	0.0033419
11739347_a_at	PIP4K2A	phosphatidylinositol-5-phosphate 4-kinase type 2 alpha	1.46768	1.44356e-05	0.0033419
11721547_s_at	ZEB1	zinc finger E-box binding homeobox 1	-1.31297	1.44407e-05	0.0033419
11716300_x_at	ITGAV	integrin subunit alpha V	-1.3993	1.46446e-05	0.00334685
11754008_x_at	ID3	inhibitor of DNA binding 3, HLH protein	1.34605	1.46482e-05	0.00334685
11743269_a_at	SRSF1	serine and arginine rich splicing factor 1	-1.30374	1.46658e-05	0.00334685
11739643_a_at	TULP3	TUB like protein 3	1.48363	1.48035e-05	0.00335312
11741536_x_at	CEMIP2	cell migration inducing hyaluronidase 2	-1.41208	1.48293e-05	0.00335312
11754429_a_at	LAMA2	laminin subunit alpha 2	1.31485	1.50759e-05	0.00338724
11733009_s_at	LUC7L3	LUC7 like 3 pre-mRNA splicing factor	-1.35991	1.52235e-05	0.00338724
11745231_a_at	TCAIM	T cell activation inhibitor, mitochondrial	1.46511	1.52877e-05	0.00338724
11728004_s_at	RALGPS2	Ral GEF with PH domain and SH3 binding motif 2	-1.38064	1.53201e-05	0.00338724
11733084_a_at	PALLD	palladin, cytoskeletal associated protein	-2.05079	1.53816e-05	0.00338724
11729395_s_at	HECTD2	HECT domain E3 ubiquitin protein ligase 2	-1.3894	1.53925e-05	0.00338724
11719118_a_at	TPBG	trophoblast glycoprotein	-1.32614	1.54948e-05	0.0033946
11741553_a_at	SKIL	SKI like proto-oncogene	-1.45652	1.57277e-05	0.00343038
11751594_s_at	SRSF10	serine and arginine rich splicing factor 10	-1.373	1.61461e-05	0.00350612
11749796_a_at	ERGIC1	endoplasmic reticulum-golgi intermediate compartment 1	1.36932	1.64097e-05	0.00354774
11739364_s_at	FAM92A	family with sequence similarity 92 member A	-1.34226	1.69897e-05	0.00365709
11718399_s_at	TGM2	transglutaminase 2	2.18382	1.72448e-05	0.00368454
11725057_s_at	NEDD9	neural precursor cell expressed, developmentally down-regulated 9	-1.71308	1.73078e-05	0.00368454
11716694_at	TSPAN6	tetraspanin 6	1.38946	1.73415e-05	0.00368454
11757759_s_at	PEG10	paternally expressed 10	1.48415	1.81255e-05	0.00381933
11754233_a_at	CEP152	centrosomal protein 152	-1.52693	1.81309e-05	0.00381933
11716249_x_at	TMED9	transmembrane p24 trafficking protein 9	1.32385	1.82713e-05	0.00383255
11726286_a_at	WARS1	tryptophanyl-tRNA synthetase 1	1.34595	1.84557e-05	0.00385482
11759759_s_at	CCNL1	cyclin L1	-1.48935	1.875e-05	0.00389976
11763403_a_at	CELF1	CUGBP Elav-like family member 1	-1.4232	1.89615e-05	0.00392718
11722678_a_at	STEAP3	STEAP3 metalloreductase	1.25218	1.91834e-05	0.00395652
11729803_a_at	LYPD5	LY6/PLAUR domain containing 5	1.54757	1.93457e-05	0.00396675
11729827_at	FAM110B	family with sequence similarity 110 member B	1.58272	1.9455e-05	0.00396675
11735116_a_at	MET	MET proto-oncogene, receptor tyrosine kinase	1.33633	1.94745e-05	0.00396675
11729173_a_at	SKA2	spindle and kinetochore associated complex subunit 2	1.41104	1.97555e-05	0.00400745
11757106_s_at	SVIL	supervillin	-1.36807	2.02657e-05	0.0040941
11757775_s_at	C6orf120	chromosome 6 open reading frame 120	1.45353	2.05747e-05	0.004107
11742449_a_at	APOL1	apolipoprotein L1	1.40063	2.05994e-05	0.004107
11732219_a_at	TUBE1	tubulin epsilon 1	-1.46442	2.06112e-05	0.004107
11721079_a_at	PNISR	PNN interacting serine and arginine rich protein	-1.36704	2.06629e-05	0.004107
11726808_at	MAP3K20	mitogen-activated protein kinase kinase kinase 20	-1.48199	2.10016e-05	0.00415756
11716155_s_at	B4GALT1	beta-1,4-galactosyltransferase 1	1.58351	2.12033e-05	0.00416567
11749644_s_at	ZEB1	zinc finger E-box binding homeobox 1	-1.37928	2.12116e-05	0.00416567
11716666_a_at	ID3	inhibitor of DNA binding 3, HLH protein	1.4686	2.15096e-05	0.00420743
11757594_a_at	PDAP1	PDGFA associated protein 1	1.38199	2.25943e-05	0.00440214
11734734_s_at	FAR1	fatty acyl-CoA reductase 1	-1.26104	2.3164e-05	0.00446266
11753549_a_at	CMTM3	CKLF like MARVEL transmembrane domain containing 3	1.35797	2.31865e-05	0.00446266
11739255_x_at	LRATD2	LRAT domain containing 2	-1.4422	2.32035e-05	0.00446266
11763353_at	NA	NA	-1.40122	2.33593e-05	0.00446266
11723487_a_at	LAMB1	laminin subunit beta 1	-1.44145	2.33821e-05	0.00446266
11722184_s_at	SPTSSA	serine palmitoyltransferase small subunit A	-1.33993	2.34481e-05	0.00446266
11758560_s_at	HERC4	HECT and RLD domain containing E3 ubiquitin protein ligase 4	-1.30724	2.36488e-05	0.00448355
11723763_a_at	POLG2	DNA polymerase gamma 2, accessory subunit	-1.3282	2.39263e-05	0.00450448
11744532_x_at	PNN	pinin, desmosome associated protein	-1.35962	2.3942e-05	0.00450448
11731751_at	RNF213	ring finger protein 213	1.59422	2.44086e-05	0.00457479
11724172_s_at	FCHO2	FCH and mu domain containing endocytic adaptor 2	-1.48712	2.45434e-05	0.00458265
11753964_x_at	HSPH1	heat shock protein family H (Hsp110) member 1	-1.56268	2.47173e-05	0.0045977
11749550_a_at	SCPEP1	serine carboxypeptidase 1	1.60335	2.49748e-05	0.00462813
11718960_at	NUFIP2	nuclear FMR1 interacting protein 2	-1.3527	2.5395e-05	0.00467965
11730736_a_at	PPP1R8	protein phosphatase 1 regulatory subunit 8	1.35474	2.54427e-05	0.00467965
11734893_s_at	SOBP	sine oculis binding protein homolog	1.3843	2.59852e-05	0.00476167
11720543_at	B3GALNT2	beta-1,3-N-acetylgalactosaminyltransferase 2	-1.29806	2.61058e-05	0.00476605
11727277_a_at	TMEM169	transmembrane protein 169	-1.43742	2.63938e-05	0.00477186
11755886_a_at	CPLANE1	ciliogenesis and planar polarity effector 1	-1.34299	2.6464e-05	0.00477186
11733061_s_at	PELI1	pellino E3 ubiquitin protein ligase 1	-1.50797	2.6497e-05	0.00477186
11725821_x_at	PAQR3	progestin and adipoQ receptor family member 3	-1.37032	2.65249e-05	0.00477186
11759561_s_at	PPP4R2	protein phosphatase 4 regulatory subunit 2	-1.37367	2.66408e-05	0.00477529
11741535_a_at	CEMIP2	cell migration inducing hyaluronidase 2	-1.35868	2.69004e-05	0.00479344
11726024_at	EDN1	endothelin 1	-1.46374	2.69366e-05	0.00479344
11733186_at	OSMR	oncostatin M receptor	1.60309	2.84371e-05	0.00501808
11760634_at	ARHGEF10	Rho guanine nucleotide exchange factor 10	-1.4791	2.84942e-05	0.00501808
11745006_a_at	SDC2	syndecan 2	1.3347	2.85867e-05	0.00501808
11722011_a_at	GIMAP4	GTPase, IMAP family member 4	-1.52105	2.86164e-05	0.00501808
11754530_a_at	CCDC14	coiled-coil domain containing 14	-1.42241	2.87079e-05	0.00501808
11723422_s_at	BTF3L4	basic transcription factor 3 like 4	1.2987	2.88313e-05	0.00502184
11722897_a_at	REV1	REV1 DNA directed polymerase	-1.372	2.9095e-05	0.00504994
11758182_x_at	FTL	ferritin light chain	1.32495	2.92602e-05	0.00506002
11737105_x_at	ARL17A	ADP ribosylation factor like GTPase 17A	-1.26981	2.93858e-05	0.00506002
11755242_a_at	SKIL	SKI like proto-oncogene	-1.48059	2.95634e-05	0.00506002
11716018_s_at	RAB31	RAB31, member RAS oncogene family	-1.35192	2.95638e-05	0.00506002
11759921_at	EEF1D	eukaryotic translation elongation factor 1 delta	-1.51326	3.0409e-05	0.00516147
11716248_a_at	TMED9	transmembrane p24 trafficking protein 9	1.29876	3.0456e-05	0.00516147
11757383_a_at	CTSH	cathepsin H	1.31943	3.06338e-05	0.00516147
11715359_a_at	TIMP1	TIMP metallopeptidase inhibitor 1	1.37214	3.0784e-05	0.00516147
11760103_at	PRKAR2A	protein kinase cAMP-dependent type II regulatory subunit alpha	1.33216	3.08021e-05	0.00516147
11748460_a_at	RHOBTB1	Rho related BTB domain containing 1	-1.51773	3.0917e-05	0.00516147
11720947_x_at	CA12	carbonic anhydrase 12	2.09639	3.09585e-05	0.00516147
11721710_a_at	SHROOM3	shroom family member 3	-1.36308	3.10686e-05	0.00516147
11726277_a_at	SNN	stannin	1.28508	3.10989e-05	0.00516147
11745820_s_at	PLAGL1	PLAG1 like zinc finger 1	-1.69765	3.15245e-05	0.00517807
11757913_x_at	TUBA1A	tubulin alpha 1a	-1.36844	3.18267e-05	0.00517807
11727361_a_at	MYLK	myosin light chain kinase	1.54892	3.18973e-05	0.00517807
11756127_a_at	PGM1	phosphoglucomutase 1	1.28389	3.19614e-05	0.00517807
11748629_a_at	IFRD1	interferon related developmental regulator 1	-1.38833	3.19918e-05	0.00517807
11739019_x_at	RAB5C	RAB5C, member RAS oncogene family	1.6021	3.19988e-05	0.00517807
11725265_at	COL4A4	collagen type IV alpha 4 chain	-1.35357	3.20368e-05	0.00517807
11715387_at	CDKN1A	cyclin dependent kinase inhibitor 1A	1.35285	3.21256e-05	0.00517807
11751620_a_at	RABL6	RAB, member RAS oncogene family like 6	1.54619	3.21443e-05	0.00517807
11725820_s_at	PAQR3	progestin and adipoQ receptor family member 3	-1.38327	3.23129e-05	0.00518828
11736769_a_at	USP45	ubiquitin specific peptidase 45	-1.47457	3.27371e-05	0.00523931
11722272_at	MSANTD4	Myb/SANT DNA binding domain containing 4 with coiled-coils	-1.30309	3.30112e-05	0.00526608
11753888_x_at	SMAGP	small cell adhesion glycoprotein	1.25914	3.32525e-05	0.00528747
11728497_s_at	SVIL	supervillin	-1.38765	3.35207e-05	0.00531297
11743618_at	ITGA2	integrin subunit alpha 2	-1.34235	3.39306e-05	0.00534645
11744313_a_at	ST20	suppressor of tumorigenicity 20	-1.28646	3.39781e-05	0.00534645
11737042_s_at	PHLDB2	pleckstrin homology like domain family B member 2	-1.37383	3.4173e-05	0.00534645
11722747_at	HOOK3	hook microtubule tethering protein 3	-1.31909	3.41867e-05	0.00534645
11729120_x_at	HSPA1B	heat shock protein family A (Hsp70) member 1B	-2.11095	3.42742e-05	0.00534645
11730521_a_at	SLITRK2	SLIT and NTRK like family member 2	-1.49196	3.45177e-05	0.00536744
11725031_x_at	PNN	pinin, desmosome associated protein	-1.37456	3.48214e-05	0.00539765
11755762_a_at	CEMIP2	cell migration inducing hyaluronidase 2	-1.4444	3.51064e-05	0.00541226
11758237_s_at	AGO4	argonaute RISC component 4	-1.34727	3.51353e-05	0.00541226
11736247_x_at	AMIGO2	adhesion molecule with Ig like domain 2	-1.60342	3.52673e-05	0.00541568
11737135_a_at	HOXC6	homeobox C6	-1.28616	3.55082e-05	0.00543332
11735153_a_at	COL4A3	collagen type IV alpha 3 chain	-1.52689	3.56027e-05	0.00543332
11715693_s_at	CIRBP	cold inducible RNA binding protein	1.60743	3.58206e-05	0.0054491
11760708_at	EIF4A2	eukaryotic translation initiation factor 4A2	-1.4646	3.59427e-05	0.0054491
11736141_a_at	ITSN1	intersectin 1	-1.32479	3.60377e-05	0.0054491
11720927_a_at	SRM	spermidine synthase	1.25337	3.63064e-05	0.00546288
11720040_s_at	VTA1	vesicle trafficking 1	-1.27435	3.63867e-05	0.00546288
11730540_a_at	TAF1A	TATA-box binding protein associated factor, RNA polymerase I subunit A	-1.40807	3.65641e-05	0.00546288
11758030_s_at	FOXG1	forkhead box G1	-1.4762	3.6615e-05	0.00546288
11726310_at	GLRB	glycine receptor beta	-1.4623	3.6683e-05	0.00546288
11734414_at	CALCB	calcitonin related polypeptide beta	1.6279	3.69364e-05	0.00547634
11759671_s_at	KCNMA1	potassium calcium-activated channel subfamily M alpha 1	1.50588	3.70943e-05	0.00547634
11718534_at	NKTR	natural killer cell triggering receptor	-1.33407	3.71066e-05	0.00547634
11760401_a_at	PATJ	PATJ crumbs cell polarity complex component	-1.40076	3.72223e-05	0.00547701
11757860_s_at	QKI	QKI, KH domain containing RNA binding	-1.62475	3.75272e-05	0.00550544
11723242_at	CDK6	cyclin dependent kinase 6	1.64383	3.80362e-05	0.00554769
11754315_x_at	TMSB4X	thymosin beta 4 X-linked	-1.56743	3.80403e-05	0.00554769
11743904_s_at	PDLIM1	PDZ and LIM domain 1	1.26796	3.83998e-05	0.00557717
11755163_a_at	FANCL	FA complementation group L	-1.31153	3.84687e-05	0.00557717
11760167_a_at	STK25	serine/threonine kinase 25	-1.25224	3.87448e-05	0.00558515
11763215_a_at	DMKN	dermokine	-1.39003	3.87504e-05	0.00558515
11715360_x_at	TIMP1	TIMP metallopeptidase inhibitor 1	1.33833	3.91318e-05	0.00562368
11752556_a_at	OSMR	oncostatin M receptor	1.2922	3.96141e-05	0.00567645
11715649_s_at	TXNRD1	thioredoxin reductase 1	1.4111	3.97717e-05	0.0056825
11755035_x_at	MPDZ	multiple PDZ domain crumbs cell polarity complex component	-1.31767	4.02053e-05	0.00572061
11724236_a_at	RIPK2	receptor interacting serine/threonine kinase 2	1.30176	4.032e-05	0.00572061
11721660_s_at	LMO4	LIM domain only 4	-1.29948	4.04461e-05	0.00572061
11723224_s_at	ARMT1	acidic residue methyltransferase 1	-1.28408	4.06815e-05	0.00572061
11760495_a_at	MCOLN3	mucolipin 3	-1.34244	4.08439e-05	0.00572061
11749659_s_at	HSPH1	heat shock protein family H (Hsp110) member 1	-1.53545	4.13077e-05	0.00572061
11736562_at	ZNF518A	zinc finger protein 518A	-1.355	4.13636e-05	0.00572061
11755791_a_at	SASS6	SAS-6 centriolar assembly protein	-1.28285	4.13736e-05	0.00572061
11729119_a_at	HSPA1B	heat shock protein family A (Hsp70) member 1B	-2.14174	4.14064e-05	0.00572061
11745114_a_at	ADGRE2	adhesion G protein-coupled receptor E2	1.38278	4.14731e-05	0.00572061
11729199_at	C6orf120	chromosome 6 open reading frame 120	1.35808	4.14931e-05	0.00572061
11718565_at	DENND11	DENN domain containing 11	-1.28027	4.15699e-05	0.00572061
11721983_a_at	PID1	phosphotyrosine interaction domain containing 1	1.62281	4.16631e-05	0.00572061
11723836_a_at	SPNS2	sphingolipid transporter 2	1.67378	4.16658e-05	0.00572061
11763351_at	TMEM65	transmembrane protein 65	-1.36751	4.17792e-05	0.00572061
11754856_a_at	CA12	carbonic anhydrase 12	2.05124	4.19827e-05	0.00573255
11722569_at	VEZT	vezatin, adherens junctions transmembrane protein	-1.27373	4.22809e-05	0.00574948
11759636_x_at	THOC2	THO complex 2	-1.32888	4.23399e-05	0.00574948
11739365_x_at	FAM92A	family with sequence similarity 92 member A	-1.36753	4.2819e-05	0.00579856
11736735_a_at	ZNF621	zinc finger protein 621	-1.27459	4.33984e-05	0.00585067
11739977_at	GPR180	G protein-coupled receptor 180	-1.2681	4.34412e-05	0.00585067
11746494_x_at	PIP4K2A	phosphatidylinositol-5-phosphate 4-kinase type 2 alpha	1.37718	4.36167e-05	0.0058532
11722535_a_at	CCNYL1	cyclin Y like 1	1.23748	4.36975e-05	0.0058532
11718966_at	NUFIP2	nuclear FMR1 interacting protein 2	-1.27322	4.38179e-05	0.00585343
11748695_a_at	SYNGR1	synaptogyrin 1	1.52451	4.46699e-05	0.00595112
11719145_a_at	TMEM54	transmembrane protein 54	1.35287	4.5456e-05	0.00600941
11746348_x_at	PNN	pinin, desmosome associated protein	-1.31306	4.55033e-05	0.00600941
11746470_a_at	MAP4K4	mitogen-activated protein kinase kinase kinase kinase 4	-1.52781	4.56118e-05	0.00600941
11722929_a_at	CNKSR3	CNKSR family member 3	-1.32601	4.57071e-05	0.00600941
11762748_s_at	TRA2A	transformer 2 alpha homolog	-1.43473	4.5717e-05	0.00600941
11719552_a_at	RHOBTB1	Rho related BTB domain containing 1	-1.35722	4.60142e-05	0.00603238
11756790_a_at	ITGA3	integrin subunit alpha 3	1.3783	4.64778e-05	0.006077
11724838_a_at	NCEH1	neutral cholesterol ester hydrolase 1	1.38937	4.66055e-05	0.00607758
11756547_a_at	CLU	clusterin	1.65111	4.73223e-05	0.00615477
11731569_at	PAWR	pro-apoptotic WT1 regulator	-1.26185	4.76542e-05	0.00618163
11742882_at	PPID	peptidylprolyl isomerase D	-1.32226	4.82652e-05	0.00624445
11715909_s_at	MYO6	myosin VI	-1.4768	4.88015e-05	0.00627607
11744413_x_at	HSPA1A	heat shock protein family A (Hsp70) member 1A	-2.41757	4.8921e-05	0.00627607
11747117_x_at	FOLH1	folate hydrolase 1	-1.36657	4.89404e-05	0.00627607
11747857_a_at	MPDZ	multiple PDZ domain crumbs cell polarity complex component	-1.36955	4.91539e-05	0.00627607
11754998_a_at	MCTP1	multiple C2 and transmembrane domain containing 1	-1.31741	4.93312e-05	0.00627607
11722391_at	MTF1	metal regulatory transcription factor 1	-1.39626	4.93767e-05	0.00627607
11750836_a_at	EFHC1	EF-hand domain containing 1	-1.3296	4.94015e-05	0.00627607
11746493_a_at	PIP4K2A	phosphatidylinositol-5-phosphate 4-kinase type 2 alpha	1.41607	4.95903e-05	0.00627607
11759029_at	BRI3BP	BRI3 binding protein	-1.3051	4.96679e-05	0.00627607
11725603_a_at	HOXA9	homeobox A9	-1.55514	4.97828e-05	0.00627607
11723851_x_at	ODF2L	outer dense fiber of sperm tails 2 like	-1.34633	5.013e-05	0.00628135
11743626_s_at	LGR4	leucine rich repeat containing G protein-coupled receptor 4	1.44647	5.02455e-05	0.00628135
11745230_a_at	TCAIM	T cell activation inhibitor, mitochondrial	1.32907	5.02574e-05	0.00628135
11759287_at	DNAJB4	DnaJ heat shock protein family (Hsp40) member B4	-1.48346	5.03926e-05	0.00628135
11755755_a_at	INTS6L	integrator complex subunit 6 like	-1.40479	5.04618e-05	0.00628135
11752287_a_at	PRPF4B	pre-mRNA processing factor 4B	-1.32539	5.07889e-05	0.0062917
11757275_x_at	ARGLU1	arginine and glutamate rich 1	-1.39298	5.09177e-05	0.0062917
11718785_a_at	R3HCC1	R3H domain and coiled-coil containing 1	1.35498	5.1034e-05	0.0062917
11718749_s_at	C1QL1	complement C1q like 1	1.35863	5.10555e-05	0.0062917
11717154_a_at	PLAU	plasminogen activator, urokinase	1.40353	5.12182e-05	0.006296
11721699_a_at	PMS1	PMS1 homolog 1, mismatch repair system component	-1.25281	5.14126e-05	0.00630418
11747652_a_at	CDC25B	cell division cycle 25B	1.25287	5.19284e-05	0.00631112
11751972_a_at	ZNF638	zinc finger protein 638	-1.3037	5.19663e-05	0.00631112
11729987_s_at	ROBO2	roundabout guidance receptor 2	-1.40029	5.21345e-05	0.00631112
11745431_a_at	SVIL	supervillin	-1.36882	5.22299e-05	0.00631112
11732110_a_at	IL4I1	interleukin 4 induced 1	1.31967	5.22515e-05	0.00631112
11718874_s_at	ATP2A2	ATPase sarcoplasmic/endoplasmic reticulum Ca2+ transporting 2	-1.31933	5.22557e-05	0.00631112
11722804_x_at	PTBP2	polypyrimidine tract binding protein 2	-1.31754	5.24521e-05	0.00631112
11759735_at	OBSCN	obscurin, cytoskeletal calmodulin and titin-interacting RhoGEF	-1.26143	5.24934e-05	0.00631112
11724063_s_at	FA2H	fatty acid 2-hydroxylase	1.34322	5.28512e-05	0.00633867
11717188_s_at	DNAJA1	DnaJ heat shock protein family (Hsp40) member A1	-1.33762	5.30093e-05	0.00633881
11750421_a_at	PPWD1	peptidylprolyl isomerase domain and WD repeat containing 1	-1.31131	5.31095e-05	0.00633881
11749077_x_at	HDGF	heparin binding growth factor	1.35208	5.3276e-05	0.00634331
11726433_a_at	OSBPL3	oxysterol binding protein like 3	-1.43689	5.41552e-05	0.00642053
11758049_s_at	TIA1	TIA1 cytotoxic granule associated RNA binding protein	-1.33495	5.42261e-05	0.00642053
11751246_a_at	MET	MET proto-oncogene, receptor tyrosine kinase	1.40117	5.43152e-05	0.00642053
11757120_at	SNORA63	small nucleolar RNA, H/ACA box 63	-1.31992	5.47829e-05	0.00646031
11719286_s_at	PEX11B	peroxisomal biogenesis factor 11 beta	1.29984	5.57603e-05	0.00655989
11739090_at	LUC7L3	LUC7 like 3 pre-mRNA splicing factor	-1.44044	5.6071e-05	0.00656087
11727913_a_at	FMNL1	formin like 1	1.35631	5.61699e-05	0.00656087
11754663_s_at	COPS7A	COP9 signalosome subunit 7A	1.2712	5.62624e-05	0.00656087
11763165_at	PABPN1	poly(A) binding protein nuclear 1	-1.58559	5.64578e-05	0.00656087
11725030_s_at	PNN	pinin, desmosome associated protein	-1.3916	5.65681e-05	0.00656087
11723482_s_at	TIA1	TIA1 cytotoxic granule associated RNA binding protein	-1.28835	5.6612e-05	0.00656087
11757555_s_at	UBE2D2	ubiquitin conjugating enzyme E2 D2	1.32943	5.67005e-05	0.00656087
11741957_x_at	LRRIQ1	leucine rich repeats and IQ motif containing 1	-1.30728	5.68373e-05	0.00656087
11760013_a_at	CCDC88C	coiled-coil domain containing 88C	-1.27199	5.69665e-05	0.00656087
11750301_x_at	FAM92A	family with sequence similarity 92 member A	-1.3699	5.71933e-05	0.00656774
11755356_x_at	PSMF1	proteasome inhibitor subunit 1	1.25142	5.72927e-05	0.00656774
11763290_at	MRPS5	mitochondrial ribosomal protein S5	-1.42566	5.75276e-05	0.00657937
11740782_a_at	RNF128	ring finger protein 128	2.3555	5.8011e-05	0.0066193
11759299_s_at	ARMC8	armadillo repeat containing 8	-1.4722	5.86462e-05	0.00667632
11718504_s_at	SRSF10	serine and arginine rich splicing factor 10	-1.31277	5.88236e-05	0.00667731
11734313_at	OBSCN	obscurin, cytoskeletal calmodulin and titin-interacting RhoGEF	1.34185	5.91167e-05	0.00667731
11723481_a_at	TIA1	TIA1 cytotoxic granule associated RNA binding protein	-1.27351	5.91541e-05	0.00667731
11755206_x_at	HSPH1	heat shock protein family H (Hsp110) member 1	-1.56783	5.92289e-05	0.00667731
11750411_x_at	HSPA1B	heat shock protein family A (Hsp70) member 1B	-2.28118	5.93322e-05	0.00667731
11745310_s_at	SLC3A1	solute carrier family 3 member 1	1.61272	5.9555e-05	0.00668711
11717844_x_at	ETNK1	ethanolamine kinase 1	-1.28118	5.99582e-05	0.00671709
11730169_s_at	SERINC3	serine incorporator 3	-1.27795	6.13145e-05	0.00685346
11759515_at	GTF3C3	general transcription factor IIIC subunit 3	-1.41775	6.14849e-05	0.00685696
11716963_a_at	PPM1F	protein phosphatase, Mg2+/Mn2+ dependent 1F	-1.27292	6.22603e-05	0.00692776
11753920_a_at	APOL1	apolipoprotein L1	1.41164	6.25652e-05	0.00694601
11717096_a_at	HSPH1	heat shock protein family H (Hsp110) member 1	-1.57913	6.28951e-05	0.00695621
11758137_s_at	SPOPL	speckle type BTB/POZ protein like	-1.29458	6.29394e-05	0.00695621
11740038_s_at	ANKRD36B	ankyrin repeat domain 36B	-1.38306	6.32046e-05	0.00696245
11759854_x_at	RPS27A	ribosomal protein S27a	-1.54167	6.32783e-05	0.00696245
11715646_a_at	ADIPOR1	adiponectin receptor 1	1.26134	6.35517e-05	0.00697441
11744464_a_at	SNX25	sorting nexin 25	-1.36085	6.367e-05	0.00697441
11733703_x_at	SKIDA1	SKI/DACH domain containing 1	-1.33055	6.39979e-05	0.00698075
11753238_x_at	ANKRD36	ankyrin repeat domain 36	-1.43775	6.40111e-05	0.00698075
11725870_at	ZBTB41	zinc finger and BTB domain containing 41	-1.30836	6.51352e-05	0.00708766
11720041_x_at	VTA1	vesicle trafficking 1	-1.31885	6.55768e-05	0.00708953
11735998_a_at	APOL1	apolipoprotein L1	1.36684	6.5603e-05	0.00708953
11757935_x_at	RESF1	retroelement silencing factor 1	-1.43175	6.56168e-05	0.00708953
11725137_x_at	SYNGR1	synaptogyrin 1	1.30645	6.57277e-05	0.00708953
11758255_s_at	CSNK1G3	casein kinase 1 gamma 3	-1.28314	6.66483e-05	0.00716843
11754780_s_at	ZNF767P	zinc finger family member 767, pseudogene	-1.2653	6.68612e-05	0.00716843
11730961_a_at	TPM1	tropomyosin 1	-1.5284	6.70601e-05	0.00716843
11757787_x_at	FTL	ferritin light chain	1.28126	6.7113e-05	0.00716843
11756479_x_at	RNASET2	ribonuclease T2	1.43762	6.71863e-05	0.00716843
11731093_s_at	BRD1	bromodomain containing 1	-1.37965	6.76953e-05	0.00720713
11718358_at	PEG10	paternally expressed 10	1.39753	6.81271e-05	0.00723748
11722150_a_at	EIF2AK3	eukaryotic translation initiation factor 2 alpha kinase 3	1.29092	6.83279e-05	0.0072432
11759835_at	PCID2	PCI domain containing 2	-1.3109	6.95327e-05	0.00734198
11757934_at	RESF1	retroelement silencing factor 1	-1.41506	6.95576e-05	0.00734198
11745241_a_at	VEZT	vezatin, adherens junctions transmembrane protein	-1.27735	6.98501e-05	0.00735709
11726726_s_at	NABP1	nucleic acid binding protein 1	-1.33571	7.01685e-05	0.00737488
11733618_a_at	ACVR1C	activin A receptor type 1C	-1.38284	7.05775e-05	0.00740208
11743350_a_at	C15orf48	chromosome 15 open reading frame 48	1.86171	7.10163e-05	0.0074174
11729863_a_at	EPN1	epsin 1	1.27135	7.10245e-05	0.0074174
11753545_x_at	RAD52	RAD52 homolog, DNA repair protein	-1.63755	7.16237e-05	0.00746416
11729062_a_at	PDGFA	platelet derived growth factor subunit A	-1.29043	7.2181e-05	0.00750397
11754951_a_at	NCOA7	nuclear receptor coactivator 7	-1.25259	7.23102e-05	0.00750397
11731958_s_at	FOLH1	folate hydrolase 1	-1.60132	7.2891e-05	0.00753857
11715346_at	EBI3	Epstein-Barr virus induced 3	1.34054	7.29495e-05	0.00753857
11722797_a_at	TMEM263	transmembrane protein 263	-1.27927	7.3813e-05	0.00761185
11737043_x_at	PHLDB2	pleckstrin homology like domain family B member 2	-1.32938	7.48566e-05	0.00770335
11752333_a_at	ITGAV	integrin subunit alpha V	-1.36866	7.5228e-05	0.00771119
11757595_x_at	CRABP2	cellular retinoic acid binding protein 2	1.26938	7.52456e-05	0.00771119
11746483_a_at	MYO6	myosin VI	-1.37832	7.55705e-05	0.00772842
11739377_x_at	SREK1	splicing regulatory glutamic acid and lysine rich protein 1	-1.21998	7.57683e-05	0.0077326
11742680_at	HNRNPA2B1	heterogeneous nuclear ribonucleoprotein A2/B1	-1.47659	7.60103e-05	0.00773409
11716015_a_at	CMTM3	CKLF like MARVEL transmembrane domain containing 3	1.38207	7.61477e-05	0.00773409
11739578_at	PGBD1	piggyBac transposable element derived 1	-1.36132	7.63453e-05	0.00773409
11727533_a_at	FEZ2	fasciculation and elongation protein zeta 2	-1.27939	7.64105e-05	0.00773409
11756273_a_at	RBM12B	RNA binding motif protein 12B	-1.29097	7.67403e-05	0.00774878
11744183_a_at	ACADS	acyl-CoA dehydrogenase short chain	1.26211	7.69891e-05	0.00774878
11715987_a_at	GH1	growth hormone 1	1.40068	7.70957e-05	0.00774878
11716174_s_at	P4HB	prolyl 4-hydroxylase subunit beta	1.26387	7.71844e-05	0.00774878
11721949_s_at	RAB3GAP2	RAB3 GTPase activating non-catalytic protein subunit 2	-1.25532	7.75703e-05	0.00775351
11721516_at	SUDS3	SDS3 homolog, SIN3A corepressor complex component	-1.28642	7.76752e-05	0.00775351
11733138_a_at	ZNF586	zinc finger protein 586	1.3904	7.77034e-05	0.00775351
11760158_at	HMGB1	high mobility group box 1	-1.42538	7.79485e-05	0.00776225
11759991_at	CFDP1	craniofacial development protein 1	-1.59002	7.85082e-05	0.00780223
11718663_s_at	SRP14	signal recognition particle 14	1.27987	7.90413e-05	0.00781133
11757982_s_at	KIF21A	kinesin family member 21A	-1.29397	7.91221e-05	0.00781133
11739506_a_at	LONRF2	LON peptidase N-terminal domain and ring finger 2	-1.76258	7.93729e-05	0.00781133
11745912_a_at	PELI1	pellino E3 ubiquitin protein ligase 1	-1.4504	7.94704e-05	0.00781133
11752100_s_at	E2F3	E2F transcription factor 3	-1.34345	7.98185e-05	0.00781133
11717800_a_at	ATF5	activating transcription factor 5	1.37807	7.98686e-05	0.00781133
11718936_s_at	MMD	monocyte to macrophage differentiation associated	-1.32433	7.98795e-05	0.00781133
11745433_a_at	PHC2	polyhomeotic homolog 2	1.29389	8.01278e-05	0.00781133
11739460_x_at	COX20	cytochrome c oxidase assembly factor COX20	1.25066	8.04034e-05	0.00781133
11729364_at	PRKAA2	protein kinase AMP-activated catalytic subunit alpha 2	-1.32211	8.0434e-05	0.00781133
11747103_a_at	AMBP	alpha-1-microglobulin/bikunin precursor	1.75966	8.04875e-05	0.00781133
11752380_a_at	CEP83	centrosomal protein 83	-1.48813	8.05014e-05	0.00781133
11743839_a_at	ST3GAL6	ST3 beta-galactoside alpha-2,3-sialyltransferase 6	-1.62992	8.08341e-05	0.00782611
11730866_a_at	GALNT18	polypeptide N-acetylgalactosaminyltransferase 18	1.40885	8.09957e-05	0.00782611
11718234_a_at	PRPF4B	pre-mRNA processing factor 4B	-1.5239	8.113e-05	0.00782611
11721078_s_at	PNISR	PNN interacting serine and arginine rich protein	-1.40607	8.16281e-05	0.00784101
11735300_a_at	FANCB	FA complementation group B	-1.35722	8.16433e-05	0.00784101
11718676_x_at	TMEM245	transmembrane protein 245	-1.42941	8.22139e-05	0.00784101
11721877_s_at	MT1F	metallothionein 1F	1.34583	8.23539e-05	0.00784101
11763443_at	NR2C1	nuclear receptor subfamily 2 group C member 1	-1.39026	8.24631e-05	0.00784101
11731314_x_at	PAXBP1	PAX3 and PAX7 binding protein 1	-1.307	8.24848e-05	0.00784101
11718720_a_at	BRD8	bromodomain containing 8	-1.29291	8.26291e-05	0.00784101
11754952_x_at	PLCD3	phospholipase C delta 3	1.26705	8.26335e-05	0.00784101
11725029_a_at	PNN	pinin, desmosome associated protein	-1.371	8.27771e-05	0.00784101
11744702_a_at	KCNMA1	potassium calcium-activated channel subfamily M alpha 1	1.4309	8.29347e-05	0.00784101
11716620_a_at	TNPO1	transportin 1	-1.24128	8.30343e-05	0.00784101
11739931_x_at	MCM8	minichromosome maintenance 8 homologous recombination repair factor	-1.37273	8.39026e-05	0.00788512
11722236_at	FBXO2	F-box protein 2	1.37757	8.39177e-05	0.00788512
11722749_at	HOOK3	hook microtubule tethering protein 3	-1.24968	8.39813e-05	0.00788512
11736414_a_at	MELTF	melanotransferrin	1.23233	8.5647e-05	0.00801885
11755280_x_at	FTL	ferritin light chain	1.29872	8.57309e-05	0.00801885
11716665_s_at	GDF15	growth differentiation factor 15	2.52112	8.61225e-05	0.00804022
11717336_a_at	RBM6	RNA binding motif protein 6	-1.38997	8.65309e-05	0.00806307
11721325_a_at	GCAT	glycine C-acetyltransferase	1.37868	8.67618e-05	0.00806934
11757570_s_at	PRR15	proline rich 15	-1.50157	8.70446e-05	0.0080804
11753470_a_at	TIA1	TIA1 cytotoxic granule associated RNA binding protein	-1.36547	8.72841e-05	0.0080874
11724787_s_at	KIF3A	kinesin family member 3A	-1.2728	8.7506e-05	0.00809275
11730212_a_at	MRPS7	mitochondrial ribosomal protein S7	1.23944	8.77454e-05	0.00809969
11755457_s_at	SLAIN1	SLAIN motif family member 1	-1.27175	8.7971e-05	0.00810533
11724462_x_at	ALDOC	aldolase, fructose-bisphosphate C	1.34765	8.83047e-05	0.00811078
11717436_a_at	CDCA7L	cell division cycle associated 7 like	1.26105	8.83591e-05	0.00811078
11747598_a_at	CLPTM1	CLPTM1 regulator of GABA type A receptor forward trafficking	1.45795	8.87774e-05	0.00813402
11759550_at	ZFAS1	ZNFX1 antisense RNA 1	-1.37334	8.95894e-05	0.00819319
11718727_x_at	ZNF655	zinc finger protein 655	-1.31653	9.01177e-05	0.00821937
11731730_a_at	VPS13A	vacuolar protein sorting 13 homolog A	-1.24926	9.02092e-05	0.00821937
11716496_s_at	CHMP4B	charged multivesicular body protein 4B	1.4592	9.17816e-05	0.00834722
11718735_at	PCMTD1	protein-L-isoaspartate (D-aspartate) O-methyltransferase domain containing 1	-1.40566	9.21975e-05	0.00836598
11747599_x_at	CLPTM1	CLPTM1 regulator of GABA type A receptor forward trafficking	1.45319	9.23274e-05	0.00836598
11760192_s_at	TMEM68	transmembrane protein 68	1.37755	9.27635e-05	0.00838495
11735403_at	KIAA0754	KIAA0754	-1.47575	9.2877e-05	0.00838495
11732104_a_at	TMEM208	transmembrane protein 208	-1.32038	9.35153e-05	0.00840869
11750898_a_at	HOXB3	homeobox B3	-1.29881	9.37683e-05	0.00840869
11725759_a_at	MTRES1	mitochondrial transcription rescue factor 1	-1.26118	9.3803e-05	0.00840869
11759026_at	SLC25A40	solute carrier family 25 member 40	-1.29144	9.40157e-05	0.00840869
11762777_a_at	NAP1L1	nucleosome assembly protein 1 like 1	-1.29222	9.4043e-05	0.00840869
11719627_at	RDH10	retinol dehydrogenase 10	1.43471	9.42645e-05	0.00840869
11757346_s_at	FTL	ferritin light chain	1.23628	9.4408e-05	0.00840869
11719632_a_at	ABCC4	ATP binding cassette subfamily C member 4	-1.24144	9.45045e-05	0.00840869
11755205_a_at	HSPH1	heat shock protein family H (Hsp110) member 1	-1.60434	9.48078e-05	0.00842047
11742024_a_at	TBL1X	transducin beta like 1 X-linked	1.34564	9.50237e-05	0.00842447
11729666_at	STK38L	serine/threonine kinase 38 like	-1.27877	9.58639e-05	0.00848094
11758810_at	COL14A1	collagen type XIV alpha 1 chain	1.58408	9.61223e-05	0.00848094
11746312_x_at	ZNF326	zinc finger protein 326	-1.31178	9.62505e-05	0.00848094
11716008_x_at	RBM5	RNA binding motif protein 5	-1.27949	9.63489e-05	0.00848094
11733955_at	SLC22A15	solute carrier family 22 member 15	-1.30875	9.75437e-05	0.00855657
11720072_a_at	RING1	ring finger protein 1	1.28053	9.75553e-05	0.00855657
11757274_s_at	ARGLU1	arginine and glutamate rich 1	-1.33451	9.88393e-05	0.00865379
11746606_s_at	ANKRD36C	ankyrin repeat domain 36C	-1.43475	9.93851e-05	0.00867676
11746428_a_at	PAQR3	progestin and adipoQ receptor family member 3	-1.29496	9.94536e-05	0.00867676
11722015_at	OLR1	oxidized low density lipoprotein receptor 1	-1.64578	9.99088e-05	0.00869472
11716407_a_at	MET	MET proto-oncogene, receptor tyrosine kinase	1.41466	0.000100012	0.00869472
11737791_s_at	APOL2	apolipoprotein L2	1.41103	0.000100395	0.00871264
11730857_at	ZC2HC1A	zinc finger C2HC-type containing 1A	-1.29974	0.000100805	0.00873286
11720836_a_at	RIN2	Ras and Rab interactor 2	-1.27627	0.000101516	0.00877901
11763106_x_at	TTTY6B	testis-specific transcript, Y-linked 6B	-1.27161	0.000102386	0.00882191
11719859_a_at	SLC2A4RG	SLC2A4 regulator	1.28127	0.000102517	0.00882191
11741695_a_at	GEMIN2	gem nuclear organelle associated protein 2	-1.2949	0.000102549	0.00882191
11759853_at	RPS27A	ribosomal protein S27a	-1.52523	0.000103081	0.00883618
11760952_x_at	HNRNPD	heterogeneous nuclear ribonucleoprotein D	-1.55436	0.000103221	0.00883618
11722767_s_at	MBNL2	muscleblind like splicing regulator 2	-1.25994	0.000103253	0.00883618
11743665_at	SPEN	spen family transcriptional repressor	-1.25796	0.000103762	0.00885689
11725657_a_at	ZUP1	zinc finger containing ubiquitin peptidase 1	-1.28317	0.000104262	0.00885689
11743504_at	BCCIP	BRCA2 and CDKN1A interacting protein	1.33754	0.00010429	0.00885689
11757650_s_at	FN1	fibronectin 1	-1.66061	0.000104649	0.00885689
11725213_at	METTL7B	methyltransferase like 7B	1.23947	0.000104695	0.00885689
11732921_at	FOXL2NB	FOXL2 neighbor	-1.33678	0.000104922	0.00885689
11724350_s_at	PPP1R14C	protein phosphatase 1 regulatory inhibitor subunit 14C	-1.40452	0.000105233	0.00885689
11763805_a_at	LSM14B	LSM family member 14B	1.42652	0.000105246	0.00885689
11728396_a_at	SNX14	sorting nexin 14	-1.23133	0.000105384	0.00885689
11739862_a_at	INTS6L	integrator complex subunit 6 like	-1.36045	0.000105491	0.00885689
11717497_at	SLC25A36	solute carrier family 25 member 36	-1.28197	0.000105687	0.00885689
11761610_a_at	DDX11	DEAD/H-box helicase 11	-1.25287	0.000105827	0.00885689
11737825_s_at	STX16	syntaxin 16	-1.25899	0.000105862	0.00885689
11739119_s_at	CNPY3	canopy FGF signaling regulator 3	1.29859	0.00010601	0.00885689
11749910_a_at	EIF2S1	eukaryotic translation initiation factor 2 subunit alpha	-1.2404	0.000106563	0.00888019
11723592_at	LRRC8C	leucine rich repeat containing 8 VRAC subunit C	-1.53924	0.00010682	0.00888019
11763310_at	VMP1	vacuole membrane protein 1	-1.27364	0.00010685	0.00888019
11742300_a_at	GEMIN2	gem nuclear organelle associated protein 2	-1.26857	0.00010701	0.00888019
11749491_a_at	PLOD1	procollagen-lysine,2-oxoglutarate 5-dioxygenase 1	1.26228	0.000107229	0.00888346
11716405_a_at	HTRA1	HtrA serine peptidase 1	1.29447	0.000107483	0.00888955
11759938_a_at	ITFG2	integrin alpha FG-GAP repeat containing 2	-1.43515	0.000108064	0.0089226
11736869_a_at	MMP16	matrix metallopeptidase 16	-1.29026	0.000108432	0.00893803
11718563_a_at	ANKRD10	ankyrin repeat domain 10	-1.3531	0.000108907	0.00896217
11723718_a_at	CSNK2B	casein kinase 2 beta	1.26212	0.000110044	0.00904066
11759746_a_at	ARHGEF28	Rho guanine nucleotide exchange factor 28	-1.30766	0.000110557	0.00906772
11739781_a_at	TGM2	transglutaminase 2	1.66147	0.000110826	0.00907466
11746139_a_at	AKT2	AKT serine/threonine kinase 2	1.29105	0.000111085	0.00908075
11737104_at	ARL17A	ADP ribosylation factor like GTPase 17A	-1.27861	0.00011159	0.00910693
11751986_at	MMP19	matrix metallopeptidase 19	-1.49711	0.000112272	0.00913932
11730192_x_at	SEC14L2	SEC14 like lipid binding 2	1.28698	0.000112357	0.00913932
11748072_a_at	HSPH1	heat shock protein family H (Hsp110) member 1	-1.62423	0.000113179	0.00916948
11755517_s_at	ATRX	ATRX chromatin remodeler	-1.43158	0.000113226	0.00916948
11722213_at	NPM3	nucleophosmin/nucleoplasmin 3	1.36214	0.000113286	0.00916948
11735181_a_at	DLX2	distal-less homeobox 2	-1.47039	0.000114075	0.00918697
11739003_a_at	HDGF	heparin binding growth factor	1.27226	0.000114206	0.00918697
11761563_x_at	HEATR1	HEAT repeat containing 1	-1.32503	0.000114225	0.00918697
11732137_at	AATF	apoptosis antagonizing transcription factor	1.24329	0.000114248	0.00918697
11722685_s_at	LIFR	LIF receptor subunit alpha	-1.36908	0.000114979	0.00923072
11758055_x_at	RGPD5	RANBP2 like and GRIP domain containing 5	-1.25852	0.000116459	0.00933431
11736606_a_at	TAF5L	TATA-box binding protein associated factor 5 like	1.33675	0.000116766	0.00934377
11733252_a_at	UACA	uveal autoantigen with coiled-coil domains and ankyrin repeats	-1.44487	0.000117543	0.00938866
11763366_s_at	ANKRD36BP2	ankyrin repeat domain 36B pseudogene 2	-1.37712	0.000117986	0.00938866
11722625_a_at	FASTKD1	FAST kinase domains 1	-1.21753	0.000118158	0.00938866
11733855_a_at	APOL1	apolipoprotein L1	1.38779	0.00011826	0.00938866
11721395_a_at	PWWP3A	PWWP domain containing 3A, DNA repair factor	-1.27474	0.00011828	0.00938866
11718574_at	SERBP1	SERPINE1 mRNA binding protein 1	-1.28415	0.000118891	0.00942204
11715569_at	CD9	CD9 molecule	-1.24731	0.000119292	0.00943863
11715919_a_at	SH3BGRL3	SH3 domain binding glutamate rich protein like 3	1.4067	0.000119781	0.00946209
11753472_a_at	GEMIN2	gem nuclear organelle associated protein 2	-1.49911	0.000119973	0.00946215
11723438_s_at	AK3	adenylate kinase 3	-1.25363	0.00012177	0.00958184
11735295_a_at	LRRK2	leucine rich repeat kinase 2	-1.35028	0.00012188	0.00958184
11736077_a_at	NEK9	NIMA related kinase 9	-1.28838	0.000122166	0.00958202
11729174_a_at	SKA2	spindle and kinetochore associated complex subunit 2	1.25609	0.000122271	0.00958202
11748167_a_at	FAM227A	family with sequence similarity 227 member A	-1.50176	0.000122492	0.00958409
11758901_at	RIPK2	receptor interacting serine/threonine kinase 2	1.31604	0.000122868	0.00959832
11725875_at	WDR66	WD repeat domain 66	-1.27925	0.000123325	0.0096188
11752379_a_at	MCTP1	multiple C2 and transmembrane domain containing 1	-1.27391	0.00012401	0.00965688
11755606_x_at	IFI30	IFI30 lysosomal thiol reductase	1.3917	0.00012446	0.0096767
11760005_x_at	DNAJA1	DnaJ heat shock protein family (Hsp40) member A1	-1.36816	0.000125269	0.00970492
11754544_s_at	ZDHHC11	zinc finger DHHC-type containing 11	-1.62271	0.000125395	0.00970492
11741192_a_at	RBKS	ribokinase	1.28726	0.000125846	0.00970492
11732404_a_at	NKRF	NFKB repressing factor	-1.24941	0.000125934	0.00970492
11724907_a_at	MAP4K5	mitogen-activated protein kinase kinase kinase kinase 5	-1.32994	0.000125936	0.00970492
11724461_a_at	ALDOC	aldolase, fructose-bisphosphate C	1.39246	0.000126005	0.00970492
11763888_at	SNORA33	small nucleolar RNA, H/ACA box 33	-1.56328	0.000126338	0.0097093
11737950_at	POFUT1	protein O-fucosyltransferase 1	-1.29311	0.000126508	0.0097093
11758639_s_at	HSPH1	heat shock protein family H (Hsp110) member 1	-1.45119	0.000126747	0.0097093
11733745_a_at	GCNT2	glucosaminyl (N-acetyl) transferase 2 (I blood group)	1.58595	0.000127209	0.0097093
11744092_at	ATXN7L3B	ataxin 7 like 3B	1.2402	0.000127361	0.0097093
11717886_a_at	PLAU	plasminogen activator, urokinase	1.3598	0.000127389	0.0097093
11746005_a_at	SPACA6	sperm acrosome associated 6	-1.24303	0.00012744	0.0097093
11731225_a_at	ELFN2	extracellular leucine rich repeat and fibronectin type III domain containing 2	1.46803	0.000128091	0.00974383
11740916_at	PCDHA9	protocadherin alpha 9	-1.58797	0.000128803	0.00978289
11726554_at	RHEX	regulator of hemoglobinization and erythroid cell expansion	1.50607	0.000129009	0.00978343
11758870_x_at	GOSR2	golgi SNAP receptor complex member 2	1.26227	0.000129403	0.00979828
11747079_x_at	ALDOC	aldolase, fructose-bisphosphate C	1.32611	0.000130053	0.00983234
11752331_s_at	SLX1A-SULT1A3	SLX1A-SULT1A3 readthrough (NMD candidate)	-1.39183	0.000131487	0.00988631
11718195_a_at	ATP6V0D1	ATPase H+ transporting V0 subunit d1	1.2916	0.000131526	0.00988631
11723613_s_at	SERHL2	serine hydrolase like 2	1.54553	0.000131561	0.00988631
11725231_a_at	CEP290	centrosomal protein 290	-1.32082	0.000131921	0.00988631
11761499_at	TRPV5	transient receptor potential cation channel subfamily V member 5	-1.30726	0.000131935	0.00988631
11746939_a_at	ZNRF1	zinc and ring finger 1	1.22948	0.00013197	0.00988631
11761952_at	PARPBP	PARP1 binding protein	-1.55934	0.000132463	0.00989843
11724613_a_at	DYRK2	dual specificity tyrosine phosphorylation regulated kinase 2	-1.40889	0.000132734	0.00989843
11725529_a_at	ZNF248	zinc finger protein 248	-1.34262	0.000132735	0.00989843
11752025_s_at	ZMYM2	zinc finger MYM-type containing 2	-1.25091	0.000132935	0.00989843
11724789_a_at	KIF3A	kinesin family member 3A	-1.27862	0.000133437	0.00991418
11745532_a_at	ZNF518A	zinc finger protein 518A	-1.2721	0.000133549	0.00991418
11762474_at	PTPRG	protein tyrosine phosphatase receptor type G	-1.47953	0.00013481	0.00997868
11737041_a_at	PHLDB2	pleckstrin homology like domain family B member 2	-1.33502	0.000134856	0.00997868
11761703_s_at	DNAJA1	DnaJ heat shock protein family (Hsp40) member A1	-1.25203	0.000135025	0.00997868
11763297_x_at	TRMT13	tRNA methyltransferase 13 homolog	-1.32032	0.00013532	0.00998555
